# Supplementary material for: Impact of Supplementary Feeding on Reproductive Success of White Storks
Source: PLoS One. 2014 Aug 13;9(8):e104276. doi: 10.1371/journal.pone.0104276 (PMC4132114; doi:10.1371/journal.pone.0104276)
Supplement: Table S1 — (XLSX) [file pone.0104276.s001.xlsx]

## Sheet: Tabelle1
nest_ID	location	GPS N	GPS E	nest_base	year	distance (m)	# fledglings	mean_temperature	mean_precipitation	mean_temperature	mean_precipitation	mean_temperature	mean_precipitation
								April	April	May	May	June	June
11	Affenberg-Salem / FN Voliere Wasserseite	47°45'41.56	9°14'47.46	a	1990	57	3
17	Affenberg-Salem / FN Voliere Wegseite	47°45'42.01	9°14'47.62	a	1990	55	4
19	Affenberg-Salem / FN Weghorst (P2)	47°45'42.07	9°14'38.87	a	1990	128	2
23	Affenberg-Salem / Haus 1 (Süd)	47°45'43.14	9°14'43.54	a	1990	38	1
34	Affenberg-Salem / FN Trafohorst	47°45'46.33	9°14'41.51	a	1990	142	0
35	Affenberg-Salem / FN Arkade unten	47°45'42.00	9°14'46.20	a	1990	27	0
38	Deisendorf / FN Schule	47°46'11.51	9°12'52.83	a	1990	2502	0
40	Affenberg-Salem / FN Arkade oben / Arkadenhorst	47°45'42.14	9°14'46.65	a	1990	35	0
45	Deisendorf / FN Kirchgasse Ost / Kichgasse	47°46'6.23	9°13'8.77	a	1990	2134	3
46	Deisendorf / FN Löwen	47°46'6.99	9°12'58.07	a	1990	2352	2
51	Reutemühle Birkenhorst	47°47'5.72	9°11'55.34	a	1990	4369	2
5	Mühlhofen / FN Weitfeld Pfahl	47°44'27.02	9°15'18.67	a	1991	2430	0	8.2	32.7	10.5	100.3	15.3	173.5
9	Mimmenhausen / FN E-Mast	47°45'26.68	9°17'11.89	c	1991	3096	0	8.2	32.7	10.5	100.3	15.3	173.5
19	Affenberg-Salem / FN Weghorst (P2)	47°45'42.07	9°14'38.87	a	1991	128	2	8.2	32.7	10.5	100.3	15.3	173.5
23	Affenberg-Salem / Haus 1 (Süd)	47°45'43.14	9°14'43.54	a	1991	38	1	8.2	32.7	10.5	100.3	15.3	173.5
34	Affenberg-Salem / FN Trafohorst	47°45'46.33	9°14'41.51	a	1991	142	0	8.2	32.7	10.5	100.3	15.3	173.5
38	Deisendorf / FN Schule	47°46'11.51	9°12'52.83	a	1991	2502	0	8.2	32.7	10.5	100.3	15.3	173.5
40	Affenberg-Salem / FN Arkade oben / Arkadenhorst	47°45'42.14	9°14'46.65	a	1991	35	4	8.2	32.7	10.5	100.3	15.3	173.5
45	Deisendorf / FN Kirchgasse Ost / Kichgasse	47°46'6.23	9°13'8.77	a	1991	2134	1	8.2	32.7	10.5	100.3	15.3	173.5
46	Deisendorf / FN Löwen	47°46'6.99	9°12'58.07	a	1991	2352	0	8.2	32.7	10.5	100.3	15.3	173.5
51	Reutemühle Birkenhorst	47°47'5.72	9°11'55.34	a	1991	4369	1	8.2	32.7	10.5	100.3	15.3	173.5
5	Mühlhofen / FN Weitfeld Pfahl	47°44'27.02	9°15'18.67	a	1992	2430	3	8.9	93.8	16.1	15.1	17.3	127.4
15	Affenberg-Salem / FN Voliere Mitte	47°45'41.82	9°14'47.58	a	1992	56	3	8.9	93.8	16.1	15.1	17.3	127.4
17	Affenberg-Salem / FN Voliere Wegseite	47°45'42.01	9°14'47.62	a	1992	55	5	8.9	93.8	16.1	15.1	17.3	127.4
19	Affenberg-Salem / FN Weghorst (P2)	47°45'42.07	9°14'38.87	a	1992	128	4	8.9	93.8	16.1	15.1	17.3	127.4
23	Affenberg-Salem / Haus 1 (Süd)	47°45'43.14	9°14'43.54	a	1992	38	0	8.9	93.8	16.1	15.1	17.3	127.4
34	Affenberg-Salem / FN Trafohorst	47°45'46.33	9°14'41.51	a	1992	142	4	8.9	93.8	16.1	15.1	17.3	127.4
38	Deisendorf / FN Schule	47°46'11.51	9°12'52.83	a	1992	2502	0	8.9	93.8	16.1	15.1	17.3	127.4
45	Deisendorf / FN Kirchgasse Ost / Kichgasse	47°46'6.23	9°13'8.77	a	1992	2134	2	8.9	93.8	16.1	15.1	17.3	127.4
46	Deisendorf / FN Löwen	47°46'6.99	9°12'58.07	a	1992	2352	0	8.9	93.8	16.1	15.1	17.3	127.4
51	Reutemühle Birkenhorst	47°47'5.72	9°11'55.34	a	1992	4369	4	8.9	93.8	16.1	15.1	17.3	127.4
5	Mühlhofen / FN Weitfeld Pfahl	47°44'27.02	9°15'18.67	a	1993	2430	3	11.5	45.4	15.8	34.2	17.8	110.8
11	Affenberg-Salem / FN Voliere Wasserseite	47°45'41.56	9°14'47.46	a	1993	57	4	11.5	45.4	15.8	34.2	17.8	110.8
15	Affenberg-Salem / FN Voliere Mitte	47°45'41.82	9°14'47.58	a	1993	56	2	11.5	45.4	15.8	34.2	17.8	110.8
17	Affenberg-Salem / FN Voliere Wegseite	47°45'42.01	9°14'47.62	a	1993	55	5	11.5	45.4	15.8	34.2	17.8	110.8
19	Affenberg-Salem / FN Weghorst (P2)	47°45'42.07	9°14'38.87	a	1993	128	0	11.5	45.4	15.8	34.2	17.8	110.8
23	Affenberg-Salem / Haus 1 (Süd)	47°45'43.14	9°14'43.54	a	1993	38	3	11.5	45.4	15.8	34.2	17.8	110.8
34	Affenberg-Salem / FN Trafohorst	47°45'46.33	9°14'41.51	a	1993	142	4	11.5	45.4	15.8	34.2	17.8	110.8
38	Deisendorf / FN Schule	47°46'11.51	9°12'52.83	a	1993	2502	0	11.5	45.4	15.8	34.2	17.8	110.8
40	Affenberg-Salem / FN Arkade oben / Arkadenhorst	47°45'42.14	9°14'46.65	a	1993	35	4	11.5	45.4	15.8	34.2	17.8	110.8
45	Deisendorf / FN Kirchgasse Ost / Kichgasse	47°46'6.23	9°13'8.77	a	1993	2134	2	11.5	45.4	15.8	34.2	17.8	110.8
46	Deisendorf / FN Löwen	47°46'6.99	9°12'58.07	a	1993	2352	0	11.5	45.4	15.8	34.2	17.8	110.8
51	Reutemühle Birkenhorst	47°47'5.72	9°11'55.34	a	1993	4369	2	11.5	45.4	15.8	34.2	17.8	110.8
5	Mühlhofen / FN Weitfeld Pfahl	47°44'27.02	9°15'18.67	a	1994	2430	3	7.5	75.5	12.9	142.5	17.5	58.7
9	Mimmenhausen / FN E-Mast	47°45'26.68	9°17'11.89	c	1994	3096	1	7.5	75.5	12.9	142.5	17.5	58.7
11	Affenberg-Salem / FN Voliere Wasserseite	47°45'41.56	9°14'47.46	a	1994	57	2	7.5	75.5	12.9	142.5	17.5	58.7
15	Affenberg-Salem / FN Voliere Mitte	47°45'41.82	9°14'47.58	a	1994	56	1	7.5	75.5	12.9	142.5	17.5	58.7
16	Affenberg-Salem / FN Oberer Baumhorst	47°45'42.14	9°14'46.65	a	1994	35	3	7.5	75.5	12.9	142.5	17.5	58.7
17	Affenberg-Salem / FN Voliere Wegseite	47°45'42.01	9°14'47.62	a	1994	55	4	7.5	75.5	12.9	142.5	17.5	58.7
19	Affenberg-Salem / FN Weghorst (P2)	47°45'42.07	9°14'38.87	a	1994	128	0	7.5	75.5	12.9	142.5	17.5	58.7
23	Affenberg-Salem / Haus 1 (Süd)	47°45'43.14	9°14'43.54	a	1994	38	4	7.5	75.5	12.9	142.5	17.5	58.7
34	Affenberg-Salem / FN Trafohorst	47°45'46.33	9°14'41.51	a	1994	142	2	7.5	75.5	12.9	142.5	17.5	58.7
38	Deisendorf / FN Schule	47°46'11.51	9°12'52.83	a	1994	2502	0	7.5	75.5	12.9	142.5	17.5	58.7
40	Affenberg-Salem / FN Arkade oben / Arkadenhorst	47°45'42.14	9°14'46.65	a	1994	35	2	7.5	75.5	12.9	142.5	17.5	58.7
45	Deisendorf / FN Kirchgasse Ost / Kichgasse	47°46'6.23	9°13'8.77	a	1994	2134	4	7.5	75.5	12.9	142.5	17.5	58.7
46	Deisendorf / FN Löwen	47°46'6.99	9°12'58.07	a	1994	2352	0	7.5	75.5	12.9	142.5	17.5	58.7
51	Reutemühle Birkenhorst	47°47'5.72	9°11'55.34	a	1994	4369	3	7.5	75.5	12.9	142.5	17.5	58.7
3	Mühlhofen / FN Schornstein	47°44'16.69	9°15'35.52	b	1995	2847	1	9.6	49.9	13.7	173.9	15.3	159.8
5	Mühlhofen / FN Weitfeld Pfahl	47°44'27.02	9°15'18.67	a	1995	2430	0	9.6	49.9	13.7	173.9	15.3	159.8
9	Mimmenhausen / FN E-Mast	47°45'26.68	9°17'11.89	c	1995	3096	1	9.6	49.9	13.7	173.9	15.3	159.8
11	Affenberg-Salem / FN Voliere Wasserseite	47°45'41.56	9°14'47.46	a	1995	57	2	9.6	49.9	13.7	173.9	15.3	159.8
15	Affenberg-Salem / FN Voliere Mitte	47°45'41.82	9°14'47.58	a	1995	56	3	9.6	49.9	13.7	173.9	15.3	159.8
16	Affenberg-Salem / FN Oberer Baumhorst	47°45'42.14	9°14'46.65	a	1995	35	3	9.6	49.9	13.7	173.9	15.3	159.8
17	Affenberg-Salem / FN Voliere Wegseite	47°45'42.01	9°14'47.62	a	1995	55	2	9.6	49.9	13.7	173.9	15.3	159.8
19	Affenberg-Salem / FN Weghorst (P2)	47°45'42.07	9°14'38.87	a	1995	128	1	9.6	49.9	13.7	173.9	15.3	159.8
23	Affenberg-Salem / Haus 1 (Süd)	47°45'43.14	9°14'43.54	a	1995	38	0	9.6	49.9	13.7	173.9	15.3	159.8
34	Affenberg-Salem / FN Trafohorst	47°45'46.33	9°14'41.51	a	1995	142	0	9.6	49.9	13.7	173.9	15.3	159.8
35	Affenberg-Salem / FN Arkade unten	47°45'42.00	9°14'46.20	a	1995	27	3	9.6	49.9	13.7	173.9	15.3	159.8
38	Deisendorf / FN Schule	47°46'11.51	9°12'52.83	a	1995	2502	0	9.6	49.9	13.7	173.9	15.3	159.8
40	Affenberg-Salem / FN Arkade oben / Arkadenhorst	47°45'42.14	9°14'46.65	a	1995	35	4	9.6	49.9	13.7	173.9	15.3	159.8
45	Deisendorf / FN Kirchgasse Ost / Kichgasse	47°46'6.23	9°13'8.77	a	1995	2134	3	9.6	49.9	13.7	173.9	15.3	159.8
46	Deisendorf / FN Löwen	47°46'6.99	9°12'58.07	a	1995	2352	0	9.6	49.9	13.7	173.9	15.3	159.8
51	Reutemühle Birkenhorst	47°47'5.72	9°11'55.34	a	1995	4369	0	9.6	49.9	13.7	173.9	15.3	159.8
3	Mühlhofen / FN Schornstein	47°44'16.69	9°15'35.52	b	1996	2847	1	10.1	42.7	13.2	66.4	18.4	71.5
5	Mühlhofen / FN Weitfeld Pfahl	47°44'27.02	9°15'18.67	a	1996	2430	0	10.1	42.7	13.2	66.4	18.4	71.5
9	Mimmenhausen / FN E-Mast	47°45'26.68	9°17'11.89	c	1996	3096	0	10.1	42.7	13.2	66.4	18.4	71.5
11	Affenberg-Salem / FN Voliere Wasserseite	47°45'41.56	9°14'47.46	a	1996	57	3	10.1	42.7	13.2	66.4	18.4	71.5
15	Affenberg-Salem / FN Voliere Mitte	47°45'41.82	9°14'47.58	a	1996	56	5	10.1	42.7	13.2	66.4	18.4	71.5
16	Affenberg-Salem / FN Oberer Baumhorst	47°45'42.14	9°14'46.65	a	1996	35	0	10.1	42.7	13.2	66.4	18.4	71.5
17	Affenberg-Salem / FN Voliere Wegseite	47°45'42.01	9°14'47.62	a	1996	55	3	10.1	42.7	13.2	66.4	18.4	71.5
19	Affenberg-Salem / FN Weghorst (P2)	47°45'42.07	9°14'38.87	a	1996	128	3	10.1	42.7	13.2	66.4	18.4	71.5
20	Affenberg-Salem / FN Unterer Baumhorst	47°45'42.00	9°14'46.20	a	1996	27	4	10.1	42.7	13.2	66.4	18.4	71.5
23	Affenberg-Salem / Haus 1 (Süd)	47°45'43.14	9°14'43.54	a	1996	38	0	10.1	42.7	13.2	66.4	18.4	71.5
34	Affenberg-Salem / FN Trafohorst	47°45'46.33	9°14'41.51	a	1996	142	4	10.1	42.7	13.2	66.4	18.4	71.5
38	Deisendorf / FN Schule	47°46'11.51	9°12'52.83	a	1996	2502	0	10.1	42.7	13.2	66.4	18.4	71.5
40	Affenberg-Salem / FN Arkade oben / Arkadenhorst	47°45'42.14	9°14'46.65	a	1996	35	4	10.1	42.7	13.2	66.4	18.4	71.5
45	Deisendorf / FN Kirchgasse Ost / Kichgasse	47°46'6.23	9°13'8.77	a	1996	2134	4	10.1	42.7	13.2	66.4	18.4	71.5
46	Deisendorf / FN Löwen	47°46'6.99	9°12'58.07	a	1996	2352	0	10.1	42.7	13.2	66.4	18.4	71.5
51	Reutemühle Birkenhorst	47°47'5.72	9°11'55.34	a	1996	4369	0	10.1	42.7	13.2	66.4	18.4	71.5
59	Frickingen / FN Klärwerk	47°48'46.91	9°16'19.42	a	1996	6025	2	10.1	42.7	13.2	66.4	18.4	71.5
3	Mühlhofen / FN Schornstein	47°44'16.69	9°15'35.52	b	1997	2847	4	8.2	43.3	13.9	60	16.5	132.5
5	Mühlhofen / FN Weitfeld Pfahl	47°44'27.02	9°15'18.67	a	1997	2430	0	8.2	43.3	13.9	60	16.5	132.5
9	Mimmenhausen / FN E-Mast	47°45'26.68	9°17'11.89	c	1997	3096	0	8.2	43.3	13.9	60	16.5	132.5
11	Affenberg-Salem / FN Voliere Wasserseite	47°45'41.56	9°14'47.46	a	1997	57	0	8.2	43.3	13.9	60	16.5	132.5
15	Affenberg-Salem / FN Voliere Mitte	47°45'41.82	9°14'47.58	a	1997	56	4	8.2	43.3	13.9	60	16.5	132.5
17	Affenberg-Salem / FN Voliere Wegseite	47°45'42.01	9°14'47.62	a	1997	55	3	8.2	43.3	13.9	60	16.5	132.5
19	Affenberg-Salem / FN Weghorst (P2)	47°45'42.07	9°14'38.87	a	1997	128	4	8.2	43.3	13.9	60	16.5	132.5
20	Affenberg-Salem / FN Unterer Baumhorst	47°45'42.00	9°14'46.20	a	1997	27	2	8.2	43.3	13.9	60	16.5	132.5
23	Affenberg-Salem / Haus 1 (Süd)	47°45'43.14	9°14'43.54	a	1997	38	4	8.2	43.3	13.9	60	16.5	132.5
34	Affenberg-Salem / FN Trafohorst	47°45'46.33	9°14'41.51	a	1997	142	4	8.2	43.3	13.9	60	16.5	132.5
38	Deisendorf / FN Schule	47°46'11.51	9°12'52.83	a	1997	2502	0	8.2	43.3	13.9	60	16.5	132.5
40	Affenberg-Salem / FN Arkade oben / Arkadenhorst	47°45'42.14	9°14'46.65	a	1997	35	4	8.2	43.3	13.9	60	16.5	132.5
45	Deisendorf / FN Kirchgasse Ost / Kichgasse	47°46'6.23	9°13'8.77	a	1997	2134	0	8.2	43.3	13.9	60	16.5	132.5
3	Mühlhofen / FN Schornstein	47°44'16.69	9°15'35.52	b	1998	2847	3	9.5	42.7	15.7	24	18.3	97.6
5	Mühlhofen / FN Weitfeld Pfahl	47°44'27.02	9°15'18.67	a	1998	2430	4	9.5	42.7	15.7	24	18.3	97.6
6	Mühlhofen / FN Hauptstraße	47°44'36.13	9°15'46.50	a	1998	2413	1	9.5	42.7	15.7	24	18.3	97.6
9	Mimmenhausen / FN E-Mast	47°45'26.68	9°17'11.89	c	1998	3096	0	9.5	42.7	15.7	24	18.3	97.6
11	Affenberg-Salem / FN Voliere Wasserseite	47°45'41.56	9°14'47.46	a	1998	57	3	9.5	42.7	15.7	24	18.3	97.6
15	Affenberg-Salem / FN Voliere Mitte	47°45'41.82	9°14'47.58	a	1998	56	3	9.5	42.7	15.7	24	18.3	97.6
17	Affenberg-Salem / FN Voliere Wegseite	47°45'42.01	9°14'47.62	a	1998	55	5	9.5	42.7	15.7	24	18.3	97.6
19	Affenberg-Salem / FN Weghorst (P2)	47°45'42.07	9°14'38.87	a	1998	128	5	9.5	42.7	15.7	24	18.3	97.6
20	Affenberg-Salem / FN Unterer Baumhorst	47°45'42.00	9°14'46.20	a	1998	27	5	9.5	42.7	15.7	24	18.3	97.6
23	Affenberg-Salem / Haus 1 (Süd)	47°45'43.14	9°14'43.54	a	1998	38	3	9.5	42.7	15.7	24	18.3	97.6
34	Affenberg-Salem / FN Trafohorst	47°45'46.33	9°14'41.51	a	1998	142	2	9.5	42.7	15.7	24	18.3	97.6
35	Affenberg-Salem / FN Arkade unten	47°45'42.00	9°14'46.20	a	1998	27	2	9.5	42.7	15.7	24	18.3	97.6
38	Deisendorf / FN Schule	47°46'11.51	9°12'52.83	a	1998	2502	0	9.5	42.7	15.7	24	18.3	97.6
40	Affenberg-Salem / FN Arkade oben / Arkadenhorst	47°45'42.14	9°14'46.65	a	1998	35	4	9.5	42.7	15.7	24	18.3	97.6
43	Tüfingen / FN E-Holzmast 380 V / Hauptstraße	47°46'29.92	9°14'27.80	c	1998	1510	2	9.5	42.7	15.7	24	18.3	97.6
45	Deisendorf / FN Kirchgasse Ost / Kichgasse	47°46'6.23	9°13'8.77	a	1998	2134	4	9.5	42.7	15.7	24	18.3	97.6
46	Deisendorf / FN Löwen	47°46'6.99	9°12'58.07	a	1998	2352	0	9.5	42.7	15.7	24	18.3	97.6
3	Mühlhofen / FN Schornstein	47°44'16.69	9°15'35.52	b	1999	2847	0	9.6	88.4	15.6	185.2	15.9	131.3
5	Mühlhofen / FN Weitfeld Pfahl	47°44'27.02	9°15'18.67	a	1999	2430	0	9.6	88.4	15.6	185.2	15.9	131.3
6	Mühlhofen / FN Hauptstraße	47°44'36.13	9°15'46.50	a	1999	2413	0	9.6	88.4	15.6	185.2	15.9	131.3
9	Mimmenhausen / FN E-Mast	47°45'26.68	9°17'11.89	c	1999	3096	0	9.6	88.4	15.6	185.2	15.9	131.3
11	Affenberg-Salem / FN Voliere Wasserseite	47°45'41.56	9°14'47.46	a	1999	57	1	9.6	88.4	15.6	185.2	15.9	131.3
15	Affenberg-Salem / FN Voliere Mitte	47°45'41.82	9°14'47.58	a	1999	56	3	9.6	88.4	15.6	185.2	15.9	131.3
17	Affenberg-Salem / FN Voliere Wegseite	47°45'42.01	9°14'47.62	a	1999	55	1	9.6	88.4	15.6	185.2	15.9	131.3
19	Affenberg-Salem / FN Weghorst (P2)	47°45'42.07	9°14'38.87	a	1999	128	0	9.6	88.4	15.6	185.2	15.9	131.3
23	Affenberg-Salem / Haus 1 (Süd)	47°45'43.14	9°14'43.54	a	1999	38	2	9.6	88.4	15.6	185.2	15.9	131.3
34	Affenberg-Salem / FN Trafohorst	47°45'46.33	9°14'41.51	a	1999	142	2	9.6	88.4	15.6	185.2	15.9	131.3
35	Affenberg-Salem / FN Arkade unten	47°45'42.00	9°14'46.20	a	1999	27	2	9.6	88.4	15.6	185.2	15.9	131.3
38	Deisendorf / FN Schule	47°46'11.51	9°12'52.83	a	1999	2502	0	9.6	88.4	15.6	185.2	15.9	131.3
40	Affenberg-Salem / FN Arkade oben / Arkadenhorst	47°45'42.14	9°14'46.65	a	1999	35	2	9.6	88.4	15.6	185.2	15.9	131.3
43	Tüfingen / FN E-Holzmast 380 V / Hauptstraße	47°46'29.92	9°14'27.80	c	1999	1510	0	9.6	88.4	15.6	185.2	15.9	131.3
44	Affenberg-Salem / FN Obstbaum/Cam-Color/Videohorst	47°45'41.74	9°14'44.81	a	1999	21	1	9.6	88.4	15.6	185.2	15.9	131.3
45	Deisendorf / FN Kirchgasse Ost / Kichgasse	47°46'6.23	9°13'8.77	a	1999	2134	3	9.6	88.4	15.6	185.2	15.9	131.3
3	Mühlhofen / FN Schornstein	47°44'16.69	9°15'35.52	b	2000	2847	3	10.7	42.4	16.1	56.4	19.1	68.4
6	Mühlhofen / FN Hauptstraße	47°44'36.13	9°15'46.50	a	2000	2413	2	10.7	42.4	16.1	56.4	19.1	68.4
9	Mimmenhausen / FN E-Mast	47°45'26.68	9°17'11.89	c	2000	3096	0	10.7	42.4	16.1	56.4	19.1	68.4
11	Affenberg-Salem / FN Voliere Wasserseite	47°45'41.56	9°14'47.46	a	2000	57	3	10.7	42.4	16.1	56.4	19.1	68.4
15	Affenberg-Salem / FN Voliere Mitte	47°45'41.82	9°14'47.58	a	2000	56	4	10.7	42.4	16.1	56.4	19.1	68.4
17	Affenberg-Salem / FN Voliere Wegseite	47°45'42.01	9°14'47.62	a	2000	55	4	10.7	42.4	16.1	56.4	19.1	68.4
19	Affenberg-Salem / FN Weghorst (P2)	47°45'42.07	9°14'38.87	a	2000	128	5	10.7	42.4	16.1	56.4	19.1	68.4
23	Affenberg-Salem / Haus 1 (Süd)	47°45'43.14	9°14'43.54	a	2000	38	4	10.7	42.4	16.1	56.4	19.1	68.4
34	Affenberg-Salem / FN Trafohorst	47°45'46.33	9°14'41.51	a	2000	142	3	10.7	42.4	16.1	56.4	19.1	68.4
35	Affenberg-Salem / FN Arkade unten	47°45'42.00	9°14'46.20	a	2000	27	4	10.7	42.4	16.1	56.4	19.1	68.4
38	Deisendorf / FN Schule	47°46'11.51	9°12'52.83	a	2000	2502	0	10.7	42.4	16.1	56.4	19.1	68.4
40	Affenberg-Salem / FN Arkade oben / Arkadenhorst	47°45'42.14	9°14'46.65	a	2000	35	3	10.7	42.4	16.1	56.4	19.1	68.4
43	Tüfingen / FN E-Holzmast 380 V / Hauptstraße	47°46'29.92	9°14'27.80	c	2000	1510	2	10.7	42.4	16.1	56.4	19.1	68.4
44	Affenberg-Salem / FN Obstbaum/Cam-Color/Videohorst	47°45'41.74	9°14'44.81	a	2000	21	0	10.7	42.4	16.1	56.4	19.1	68.4
45	Deisendorf / FN Kirchgasse Ost / Kichgasse	47°46'6.23	9°13'8.77	a	2000	2134	1	10.7	42.4	16.1	56.4	19.1	68.4
53	Frickingen / FN Bahnhof	47°48'36.24	9°16'22.32	a	2000	5737	1	10.7	42.4	16.1	56.4	19.1	68.4
57	Frickingen / FN Schule	47°48'40.81	9°16'14.14	a	2000	5812	0	10.7	42.4	16.1	56.4	19.1	68.4
3	Mühlhofen / FN Schornstein	47°44'16.69	9°15'35.52	b	2001	2847	0	7.6	69.6	16.5	72	15.9	111.3
6	Mühlhofen / FN Hauptstraße	47°44'36.13	9°15'46.50	a	2001	2413	2	7.6	69.6	16.5	72	15.9	111.3
7	Affenberg-Salem / FN Haus 2 (Süd) / Haus 2	47°45'43.75	9°14'41.88	a	2001	78	3	7.6	69.6	16.5	72	15.9	111.3
9	Mimmenhausen / FN E-Mast	47°45'26.68	9°17'11.89	c	2001	3096	0	7.6	69.6	16.5	72	15.9	111.3
11	Affenberg-Salem / FN Voliere Wasserseite	47°45'41.56	9°14'47.46	a	2001	57	2	7.6	69.6	16.5	72	15.9	111.3
15	Affenberg-Salem / FN Voliere Mitte	47°45'41.82	9°14'47.58	a	2001	56	3	7.6	69.6	16.5	72	15.9	111.3
17	Affenberg-Salem / FN Voliere Wegseite	47°45'42.01	9°14'47.62	a	2001	55	0	7.6	69.6	16.5	72	15.9	111.3
19	Affenberg-Salem / FN Weghorst (P2)	47°45'42.07	9°14'38.87	a	2001	128	4	7.6	69.6	16.5	72	15.9	111.3
23	Affenberg-Salem / Haus 1 (Süd)	47°45'43.14	9°14'43.54	a	2001	38	3	7.6	69.6	16.5	72	15.9	111.3
34	Affenberg-Salem / FN Trafohorst	47°45'46.33	9°14'41.51	a	2001	142	1	7.6	69.6	16.5	72	15.9	111.3
35	Affenberg-Salem / FN Arkade unten	47°45'42.00	9°14'46.20	a	2001	27	2	7.6	69.6	16.5	72	15.9	111.3
40	Affenberg-Salem / FN Arkade oben / Arkadenhorst	47°45'42.14	9°14'46.65	a	2001	35	1	7.6	69.6	16.5	72	15.9	111.3
42	Deisendorf / FN Haus Sauter	47°46'14.05	9°12'42.34	b	2001	2735	0	7.6	69.6	16.5	72	15.9	111.3
43	Tüfingen / FN E-Holzmast 380 V / Hauptstraße	47°46'29.92	9°14'27.80	c	2001	1510	0	7.6	69.6	16.5	72	15.9	111.3
44	Affenberg-Salem / FN Obstbaum/Cam-Color/Videohorst	47°45'41.74	9°14'44.81	a	2001	21	2	7.6	69.6	16.5	72	15.9	111.3
45	Deisendorf / FN Kirchgasse Ost / Kichgasse	47°46'6.23	9°13'8.77	a	2001	2134	2	7.6	69.6	16.5	72	15.9	111.3
53	Frickingen / FN Bahnhof	47°48'36.24	9°16'22.32	a	2001	5737	0	7.6	69.6	16.5	72	15.9	111.3
57	Frickingen / FN Schule	47°48'40.81	9°16'14.14	a	2001	5812	0	7.6	69.6	16.5	72	15.9	111.3
3	Mühlhofen / FN Schornstein	47°44'16.69	9°15'35.52	b	2002	2847	0	9.3	70.1	13.9	114.7	19.8	110.6
6	Mühlhofen / FN Hauptstraße	47°44'36.13	9°15'46.50	a	2002	2413	2	9.3	70.1	13.9	114.7	19.8	110.6
7	Affenberg-Salem / FN Haus 2 (Süd) / Haus 2	47°45'43.75	9°14'41.88	a	2002	78	2	9.3	70.1	13.9	114.7	19.8	110.6
9	Mimmenhausen / FN E-Mast	47°45'26.68	9°17'11.89	c	2002	3096	0	9.3	70.1	13.9	114.7	19.8	110.6
11	Affenberg-Salem / FN Voliere Wasserseite	47°45'41.56	9°14'47.46	a	2002	57	3	9.3	70.1	13.9	114.7	19.8	110.6
14	Affenberg-Salem / FN Pfahl grün	47°45'41.74	9°14'46.34	a	2002	34	3	9.3	70.1	13.9	114.7	19.8	110.6
15	Affenberg-Salem / FN Voliere Mitte	47°45'41.82	9°14'47.58	a	2002	56	4	9.3	70.1	13.9	114.7	19.8	110.6
17	Affenberg-Salem / FN Voliere Wegseite	47°45'42.01	9°14'47.62	a	2002	55	0	9.3	70.1	13.9	114.7	19.8	110.6
18	Affenberg-Salem / FN Pfahl braun	47°45'42.03	9°14'46.38	a	2002	31	2	9.3	70.1	13.9	114.7	19.8	110.6
19	Affenberg-Salem / FN Weghorst (P2)	47°45'42.07	9°14'38.87	a	2002	128	1	9.3	70.1	13.9	114.7	19.8	110.6
23	Affenberg-Salem / Haus 1 (Süd)	47°45'43.14	9°14'43.54	a	2002	38	2	9.3	70.1	13.9	114.7	19.8	110.6
26	Affenberg-Salem / FN Haus 1 (Nord)	47°45'43.75	9°14'44.03	b	2002	46	5	9.3	70.1	13.9	114.7	19.8	110.6
34	Affenberg-Salem / FN Trafohorst	47°45'46.33	9°14'41.51	a	2002	142	2	9.3	70.1	13.9	114.7	19.8	110.6
42	Deisendorf / FN Haus Sauter	47°46'14.05	9°12'42.34	b	2002	2735	0	9.3	70.1	13.9	114.7	19.8	110.6
43	Tüfingen / FN E-Holzmast 380 V / Hauptstraße	47°46'29.92	9°14'27.80	c	2002	1510	1	9.3	70.1	13.9	114.7	19.8	110.6
44	Affenberg-Salem / FN Obstbaum/Cam-Color/Videohorst	47°45'41.74	9°14'44.81	a	2002	21	0	9.3	70.1	13.9	114.7	19.8	110.6
45	Deisendorf / FN Kirchgasse Ost / Kichgasse	47°46'6.23	9°13'8.77	a	2002	2134	4	9.3	70.1	13.9	114.7	19.8	110.6
53	Frickingen / FN Bahnhof	47°48'36.24	9°16'22.32	a	2002	5737	0	9.3	70.1	13.9	114.7	19.8	110.6
57	Frickingen / FN Schule	47°48'40.81	9°16'14.14	a	2002	5812	0	9.3	70.1	13.9	114.7	19.8	110.6
3	Mühlhofen / FN Schornstein	47°44'16.69	9°15'35.52	b	2003	2847	5	9.8	18.8	15.3	60.1	23.1	57
4	Grasbeueren / FN Gitterhorst / Kranhorst	47°44'24.92	9°17'46.38	a	2003	4470	2	9.8	18.8	15.3	60.1	23.1	57
6	Mühlhofen / FN Hauptstraße	47°44'36.13	9°15'46.50	a	2003	2413	4	9.8	18.8	15.3	60.1	23.1	57
7	Affenberg-Salem / FN Haus 2 (Süd) / Haus 2	47°45'43.75	9°14'41.88	a	2003	78	4	9.8	18.8	15.3	60.1	23.1	57
11	Affenberg-Salem / FN Voliere Wasserseite	47°45'41.56	9°14'47.46	a	2003	57	4	9.8	18.8	15.3	60.1	23.1	57
14	Affenberg-Salem / FN Pfahl grün	47°45'41.74	9°14'46.34	a	2003	34	5	9.8	18.8	15.3	60.1	23.1	57
15	Affenberg-Salem / FN Voliere Mitte	47°45'41.82	9°14'47.58	a	2003	56	5	9.8	18.8	15.3	60.1	23.1	57
17	Affenberg-Salem / FN Voliere Wegseite	47°45'42.01	9°14'47.62	a	2003	55	2	9.8	18.8	15.3	60.1	23.1	57
18	Affenberg-Salem / FN Pfahl braun	47°45'42.03	9°14'46.38	a	2003	31	4	9.8	18.8	15.3	60.1	23.1	57
19	Affenberg-Salem / FN Weghorst (P2)	47°45'42.07	9°14'38.87	a	2003	128	0	9.8	18.8	15.3	60.1	23.1	57
23	Affenberg-Salem / Haus 1 (Süd)	47°45'43.14	9°14'43.54	a	2003	38	4	9.8	18.8	15.3	60.1	23.1	57
26	Affenberg-Salem / FN Haus 1 (Nord)	47°45'43.75	9°14'44.03	b	2003	46	4	9.8	18.8	15.3	60.1	23.1	57
31	Affenberg-Salem / FN Florianhorst	47°45'44.86	9°14'43.11	a	2003	86	2	9.8	18.8	15.3	60.1	23.1	57
33	Affenberg-Salem / FN Feldscheune (Nord)	47°45'45.47	9°14'41.47	a	2003	120	2	9.8	18.8	15.3	60.1	23.1	57
34	Affenberg-Salem / FN Trafohorst	47°45'46.33	9°14'41.51	a	2003	142	5	9.8	18.8	15.3	60.1	23.1	57
42	Deisendorf / FN Haus Sauter	47°46'14.05	9°12'42.34	b	2003	2735	0	9.8	18.8	15.3	60.1	23.1	57
43	Tüfingen / FN E-Holzmast 380 V / Hauptstraße	47°46'29.92	9°14'27.80	c	2003	1510	2	9.8	18.8	15.3	60.1	23.1	57
44	Affenberg-Salem / FN Obstbaum/Cam-Color/Videohorst	47°45'41.74	9°14'44.81	a	2003	21	3	9.8	18.8	15.3	60.1	23.1	57
45	Deisendorf / FN Kirchgasse Ost / Kichgasse	47°46'6.23	9°13'8.77	a	2003	2134	3	9.8	18.8	15.3	60.1	23.1	57
49	Weildorf / FN Schwarzer Graben Süd	47°47'3.86	9°17'9.43	a	2003	3919	0	9.8	18.8	15.3	60.1	23.1	57
53	Frickingen / FN Bahnhof	47°48'36.24	9°16'22.32	a	2003	5737	3	9.8	18.8	15.3	60.1	23.1	57
56	Frickingen / FN Bahnhofstraße / Hauptstraße	47°48'39.56	9°16'16.34	a	2003	5791	2	9.8	18.8	15.3	60.1	23.1	57
1	Daisendorf / FN Pfahlhorst	47°42'40.41	9°16'36.54	a	2004	6080	2	10.3	20.6	12.8	104.3	17.1	83.4
3	Mühlhofen / FN Schornstein	47°44'16.69	9°15'35.52	b	2004	2847	1	10.3	20.6	12.8	104.3	17.1	83.4
4	Grasbeueren / FN Gitterhorst / Kranhorst	47°44'24.92	9°17'46.38	a	2004	4470	4	10.3	20.6	12.8	104.3	17.1	83.4
6	Mühlhofen / FN Hauptstraße	47°44'36.13	9°15'46.50	a	2004	2413	0	10.3	20.6	12.8	104.3	17.1	83.4
7	Affenberg-Salem / FN Haus 2 (Süd) / Haus 2	47°45'43.75	9°14'41.88	a	2004	78	2	10.3	20.6	12.8	104.3	17.1	83.4
11	Affenberg-Salem / FN Voliere Wasserseite	47°45'41.56	9°14'47.46	a	2004	57	2	10.3	20.6	12.8	104.3	17.1	83.4
12	Affenberg-Salem / FN Kronenhorst	47°45'41.74	9°14'44.81	b	2004	21	3	10.3	20.6	12.8	104.3	17.1	83.4
14	Affenberg-Salem / FN Pfahl grün	47°45'41.74	9°14'46.34	a	2004	34	4	10.3	20.6	12.8	104.3	17.1	83.4
15	Affenberg-Salem / FN Voliere Mitte	47°45'41.82	9°14'47.58	a	2004	56	4	10.3	20.6	12.8	104.3	17.1	83.4
17	Affenberg-Salem / FN Voliere Wegseite	47°45'42.01	9°14'47.62	a	2004	55	5	10.3	20.6	12.8	104.3	17.1	83.4
18	Affenberg-Salem / FN Pfahl braun	47°45'42.03	9°14'46.38	a	2004	31	0	10.3	20.6	12.8	104.3	17.1	83.4
19	Affenberg-Salem / FN Weghorst (P2)	47°45'42.07	9°14'38.87	a	2004	128	3	10.3	20.6	12.8	104.3	17.1	83.4
21	Affenberg-Salem / FN Kioskhorst	47°45'42.36	9°14'43.57	a	2004	30	0	10.3	20.6	12.8	104.3	17.1	83.4
23	Affenberg-Salem / Haus 1 (Süd)	47°45'43.14	9°14'43.54	a	2004	38	3	10.3	20.6	12.8	104.3	17.1	83.4
26	Affenberg-Salem / FN Haus 1 (Nord)	47°45'43.75	9°14'44.03	b	2004	46	2	10.3	20.6	12.8	104.3	17.1	83.4
31	Affenberg-Salem / FN Florianhorst	47°45'44.86	9°14'43.11	a	2004	86	4	10.3	20.6	12.8	104.3	17.1	83.4
33	Affenberg-Salem / FN Feldscheune (Nord)	47°45'45.47	9°14'41.47	a	2004	120	4	10.3	20.6	12.8	104.3	17.1	83.4
34	Affenberg-Salem / FN Trafohorst	47°45'46.33	9°14'41.51	a	2004	142	3	10.3	20.6	12.8	104.3	17.1	83.4
42	Deisendorf / FN Haus Sauter	47°46'14.05	9°12'42.34	b	2004	2735	0	10.3	20.6	12.8	104.3	17.1	83.4
43	Tüfingen / FN E-Holzmast 380 V / Hauptstraße	47°46'29.92	9°14'27.80	c	2004	1510	3	10.3	20.6	12.8	104.3	17.1	83.4
44	Affenberg-Salem / FN Obstbaum/Cam-Color/Videohorst	47°45'41.74	9°14'44.81	a	2004	21	3	10.3	20.6	12.8	104.3	17.1	83.4
45	Deisendorf / FN Kirchgasse Ost / Kichgasse	47°46'6.23	9°13'8.77	a	2004	2134	4	10.3	20.6	12.8	104.3	17.1	83.4
49	Weildorf / FN Schwarzer Graben Süd	47°47'3.86	9°17'9.43	a	2004	3919	3	10.3	20.6	12.8	104.3	17.1	83.4
53	Frickingen / FN Bahnhof	47°48'36.24	9°16'22.32	a	2004	5737	3	10.3	20.6	12.8	104.3	17.1	83.4
56	Frickingen / FN Bahnhofstraße / Hauptstraße	47°48'39.56	9°16'16.34	a	2004	5791	4	10.3	20.6	12.8	104.3	17.1	83.4
1	Daisendorf / FN Pfahlhorst	47°42'40.41	9°16'36.54	a	2005	6080	3	9.9	91.8	14.3	90.5	19	62.4
3	Mühlhofen / FN Schornstein	47°44'16.69	9°15'35.52	b	2005	2847	2	9.9	91.8	14.3	90.5	19	62.4
4	Grasbeueren / FN Gitterhorst / Kranhorst	47°44'24.92	9°17'46.38	a	2005	4470	0	9.9	91.8	14.3	90.5	19	62.4
6	Mühlhofen / FN Hauptstraße	47°44'36.13	9°15'46.50	a	2005	2413	2	9.9	91.8	14.3	90.5	19	62.4
7	Affenberg-Salem / FN Haus 2 (Süd) / Haus 2	47°45'43.75	9°14'41.88	a	2005	78	2	9.9	91.8	14.3	90.5	19	62.4
9	Mimmenhausen / FN E-Mast	47°45'26.68	9°17'11.89	c	2005	3096	0	9.9	91.8	14.3	90.5	19	62.4
11	Affenberg-Salem / FN Voliere Wasserseite	47°45'41.56	9°14'47.46	a	2005	57	2	9.9	91.8	14.3	90.5	19	62.4
12	Affenberg-Salem / FN Kronenhorst	47°45'41.74	9°14'44.81	b	2005	21	3	9.9	91.8	14.3	90.5	19	62.4
14	Affenberg-Salem / FN Pfahl grün	47°45'41.74	9°14'46.34	a	2005	34	3	9.9	91.8	14.3	90.5	19	62.4
17	Affenberg-Salem / FN Voliere Wegseite	47°45'42.01	9°14'47.62	a	2005	55	4	9.9	91.8	14.3	90.5	19	62.4
18	Affenberg-Salem / FN Pfahl braun	47°45'42.03	9°14'46.38	a	2005	31	2	9.9	91.8	14.3	90.5	19	62.4
19	Affenberg-Salem / FN Weghorst (P2)	47°45'42.07	9°14'38.87	a	2005	128	3	9.9	91.8	14.3	90.5	19	62.4
23	Affenberg-Salem / Haus 1 (Süd)	47°45'43.14	9°14'43.54	a	2005	38	3	9.9	91.8	14.3	90.5	19	62.4
26	Affenberg-Salem / FN Haus 1 (Nord)	47°45'43.75	9°14'44.03	b	2005	46	2	9.9	91.8	14.3	90.5	19	62.4
31	Affenberg-Salem / FN Florianhorst	47°45'44.86	9°14'43.11	a	2005	86	3	9.9	91.8	14.3	90.5	19	62.4
33	Affenberg-Salem / FN Feldscheune (Nord)	47°45'45.47	9°14'41.47	a	2005	120	4	9.9	91.8	14.3	90.5	19	62.4
34	Affenberg-Salem / FN Trafohorst	47°45'46.33	9°14'41.51	a	2005	142	2	9.9	91.8	14.3	90.5	19	62.4
37	Deisendorf / FN Katharinenhof	47°46'1.57	9°13'35.33	c	2005	1567	1	9.9	91.8	14.3	90.5	19	62.4
39	Tüfingen / FN Haus Löhle	47°46'19.15	9°14'20.21	a	2005	1247	3	9.9	91.8	14.3	90.5	19	62.4
43	Tüfingen / FN E-Holzmast 380 V / Hauptstraße	47°46'29.92	9°14'27.80	c	2005	1510	3	9.9	91.8	14.3	90.5	19	62.4
45	Deisendorf / FN Kirchgasse Ost / Kichgasse	47°46'6.23	9°13'8.77	a	2005	2134	4	9.9	91.8	14.3	90.5	19	62.4
48	Deisendorf / FN Kirchgasse West	47°46'8.48	9°13'5.13	a	2005	2230	4	9.9	91.8	14.3	90.5	19	62.4
49	Weildorf / FN Schwarzer Graben Süd	47°47'3.86	9°17'9.43	a	2005	3919	2	9.9	91.8	14.3	90.5	19	62.4
53	Frickingen / FN Bahnhof	47°48'36.24	9°16'22.32	a	2005	5737	0	9.9	91.8	14.3	90.5	19	62.4
56	Frickingen / FN Bahnhofstraße / Hauptstraße	47°48'39.56	9°16'16.34	a	2005	5791	3	9.9	91.8	14.3	90.5	19	62.4
57	Frickingen / FN Schule	47°48'40.81	9°16'14.14	a	2005	5812	0	9.9	91.8	14.3	90.5	19	62.4
58	Frickingen / FN Ahornweg E-Mast	47°48'42.36	9°16'25.25	c	2005	5934	2	9.9	91.8	14.3	90.5	19	62.4
1	Daisendorf / FN Pfahlhorst	47°42'40.41	9°16'36.54	a	2006	6080	2	9.5	117.5	14	89.7	18.7	30.5
3	Mühlhofen / FN Schornstein	47°44'16.69	9°15'35.52	b	2006	2847	0	9.5	117.5	14	89.7	18.7	30.5
4	Grasbeueren / FN Gitterhorst / Kranhorst	47°44'24.92	9°17'46.38	a	2006	4470	4	9.5	117.5	14	89.7	18.7	30.5
6	Mühlhofen / FN Hauptstraße	47°44'36.13	9°15'46.50	a	2006	2413	3	9.5	117.5	14	89.7	18.7	30.5
7	Affenberg-Salem / FN Haus 2 (Süd) / Haus 2	47°45'43.75	9°14'41.88	a	2006	78	3	9.5	117.5	14	89.7	18.7	30.5
9	Mimmenhausen / FN E-Mast	47°45'26.68	9°17'11.89	c	2006	3096	0	9.5	117.5	14	89.7	18.7	30.5
11	Affenberg-Salem / FN Voliere Wasserseite	47°45'41.56	9°14'47.46	a	2006	57	3	9.5	117.5	14	89.7	18.7	30.5
12	Affenberg-Salem / FN Kronenhorst	47°45'41.74	9°14'44.81	b	2006	21	2	9.5	117.5	14	89.7	18.7	30.5
14	Affenberg-Salem / FN Pfahl grün	47°45'41.74	9°14'46.34	a	2006	34	1	9.5	117.5	14	89.7	18.7	30.5
17	Affenberg-Salem / FN Voliere Wegseite	47°45'42.01	9°14'47.62	a	2006	55	0	9.5	117.5	14	89.7	18.7	30.5
18	Affenberg-Salem / FN Pfahl braun	47°45'42.03	9°14'46.38	a	2006	31	2	9.5	117.5	14	89.7	18.7	30.5
19	Affenberg-Salem / FN Weghorst (P2)	47°45'42.07	9°14'38.87	a	2006	128	0	9.5	117.5	14	89.7	18.7	30.5
23	Affenberg-Salem / Haus 1 (Süd)	47°45'43.14	9°14'43.54	a	2006	38	2	9.5	117.5	14	89.7	18.7	30.5
24	Affenberg-Salem / FN Haus 1 (Mitte)	47°45'43.46	9°14'43.79	a	2006	42	4	9.5	117.5	14	89.7	18.7	30.5
25	Affenberg-Salem / FN Birnbaumhorst 1 (P2)	47°45'43.67	9°14'37.56	a	2006	160	2	9.5	117.5	14	89.7	18.7	30.5
26	Affenberg-Salem / FN Haus 1 (Nord)	47°45'43.75	9°14'44.03	b	2006	46	3	9.5	117.5	14	89.7	18.7	30.5
31	Affenberg-Salem / FN Florianhorst	47°45'44.86	9°14'43.11	a	2006	86	3	9.5	117.5	14	89.7	18.7	30.5
32	Affenberg-Salem / FN Feldscheune (Süd)	47°45'45.10	9°14'41.17	a	2006	116	2	9.5	117.5	14	89.7	18.7	30.5
33	Affenberg-Salem / FN Feldscheune (Nord)	47°45'45.47	9°14'41.47	a	2006	120	3	9.5	117.5	14	89.7	18.7	30.5
34	Affenberg-Salem / FN Trafohorst	47°45'46.33	9°14'41.51	a	2006	142	3	9.5	117.5	14	89.7	18.7	30.5
37	Deisendorf / FN Katharinenhof	47°46'1.57	9°13'35.33	c	2006	1567	0	9.5	117.5	14	89.7	18.7	30.5
39	Tüfingen / FN Haus Löhle	47°46'19.15	9°14'20.21	a	2006	1247	3	9.5	117.5	14	89.7	18.7	30.5
43	Tüfingen / FN E-Holzmast 380 V / Hauptstraße	47°46'29.92	9°14'27.80	c	2006	1510	4	9.5	117.5	14	89.7	18.7	30.5
44	Affenberg-Salem / FN Obstbaum/Cam-Color/Videohorst	47°45'41.74	9°14'44.81	a	2006	21	3	9.5	117.5	14	89.7	18.7	30.5
45	Deisendorf / FN Kirchgasse Ost / Kichgasse	47°46'6.23	9°13'8.77	a	2006	2134	1	9.5	117.5	14	89.7	18.7	30.5
49	Weildorf / FN Schwarzer Graben Süd	47°47'3.86	9°17'9.43	a	2006	3919	2	9.5	117.5	14	89.7	18.7	30.5
53	Frickingen / FN Bahnhof	47°48'36.24	9°16'22.32	a	2006	5737	0	9.5	117.5	14	89.7	18.7	30.5
55	Frickingen / FN Lindenstraße	47°48'37.29	9°16'28.45	c	2006	5812	0	9.5	117.5	14	89.7	18.7	30.5
56	Frickingen / FN Bahnhofstraße / Hauptstraße	47°48'39.56	9°16'16.34	a	2006	5791	1	9.5	117.5	14	89.7	18.7	30.5
57	Frickingen / FN Schule	47°48'40.81	9°16'14.14	a	2006	5812	1	9.5	117.5	14	89.7	18.7	30.5
58	Frickingen / FN Ahornweg E-Mast	47°48'42.36	9°16'25.25	c	2006	5934	2	9.5	117.5	14	89.7	18.7	30.5
1	Daisendorf / FN Pfahlhorst	47°42'40.41	9°16'36.54	a	2007	6080	0	14.2	10.5	15.6	118.8	18.2	136
3	Mühlhofen / FN Schornstein	47°44'16.69	9°15'35.52	b	2007	2847	0	14.2	10.5	15.6	118.8	18.2	136
4	Grasbeueren / FN Gitterhorst / Kranhorst	47°44'24.92	9°17'46.38	a	2007	4470	0	14.2	10.5	15.6	118.8	18.2	136
6	Mühlhofen / FN Hauptstraße	47°44'36.13	9°15'46.50	a	2007	2413	0	14.2	10.5	15.6	118.8	18.2	136
7	Affenberg-Salem / FN Haus 2 (Süd) / Haus 2	47°45'43.75	9°14'41.88	a	2007	78	1	14.2	10.5	15.6	118.8	18.2	136
8	Mimmenhausen / FN Waldhorst	47°45'2.11	9°16'39.49	b	2007	2688	2	14.2	10.5	15.6	118.8	18.2	136
9	Mimmenhausen / FN E-Mast	47°45'26.68	9°17'11.89	c	2007	3096	0	14.2	10.5	15.6	118.8	18.2	136
11	Affenberg-Salem / FN Voliere Wasserseite	47°45'41.56	9°14'47.46	a	2007	57	2	14.2	10.5	15.6	118.8	18.2	136
14	Affenberg-Salem / FN Pfahl grün	47°45'41.74	9°14'46.34	a	2007	34	0	14.2	10.5	15.6	118.8	18.2	136
17	Affenberg-Salem / FN Voliere Wegseite	47°45'42.01	9°14'47.62	a	2007	55	2	14.2	10.5	15.6	118.8	18.2	136
18	Affenberg-Salem / FN Pfahl braun	47°45'42.03	9°14'46.38	a	2007	31	2	14.2	10.5	15.6	118.8	18.2	136
19	Affenberg-Salem / FN Weghorst (P2)	47°45'42.07	9°14'38.87	a	2007	128	3	14.2	10.5	15.6	118.8	18.2	136
21	Affenberg-Salem / FN Kioskhorst	47°45'42.36	9°14'43.57	a	2007	30	0	14.2	10.5	15.6	118.8	18.2	136
23	Affenberg-Salem / Haus 1 (Süd)	47°45'43.14	9°14'43.54	a	2007	38	0	14.2	10.5	15.6	118.8	18.2	136
24	Affenberg-Salem / FN Haus 1 (Mitte)	47°45'43.46	9°14'43.79	a	2007	42	0	14.2	10.5	15.6	118.8	18.2	136
25	Affenberg-Salem / FN Birnbaumhorst 1 (P2)	47°45'43.67	9°14'37.56	a	2007	160	3	14.2	10.5	15.6	118.8	18.2	136
26	Affenberg-Salem / FN Haus 1 (Nord)	47°45'43.75	9°14'44.03	b	2007	46	1	14.2	10.5	15.6	118.8	18.2	136
27	Affenberg-Salem / FN Haus 2 (Nord)	47°45'44.04	9°14'42.12	a	2007	79	1	14.2	10.5	15.6	118.8	18.2	136
30	Affenberg-Salem / FN Haus 2 (West)	47°45'44.58	9°14'42.25	a	2007	89	0	14.2	10.5	15.6	118.8	18.2	136
31	Affenberg-Salem / FN Florianhorst	47°45'44.86	9°14'43.11	a	2007	86	3	14.2	10.5	15.6	118.8	18.2	136
32	Affenberg-Salem / FN Feldscheune (Süd)	47°45'45.10	9°14'41.17	a	2007	116	0	14.2	10.5	15.6	118.8	18.2	136
33	Affenberg-Salem / FN Feldscheune (Nord)	47°45'45.47	9°14'41.47	a	2007	120	2	14.2	10.5	15.6	118.8	18.2	136
34	Affenberg-Salem / FN Trafohorst	47°45'46.33	9°14'41.51	a	2007	142	0	14.2	10.5	15.6	118.8	18.2	136
37	Deisendorf / FN Katharinenhof	47°46'1.57	9°13'35.33	c	2007	1567	1	14.2	10.5	15.6	118.8	18.2	136
39	Tüfingen / FN Haus Löhle	47°46'19.15	9°14'20.21	a	2007	1247	2	14.2	10.5	15.6	118.8	18.2	136
43	Tüfingen / FN E-Holzmast 380 V / Hauptstraße	47°46'29.92	9°14'27.80	c	2007	1510	2	14.2	10.5	15.6	118.8	18.2	136
44	Affenberg-Salem / FN Obstbaum/Cam-Color/Videohorst	47°45'41.74	9°14'44.81	a	2007	21	1	14.2	10.5	15.6	118.8	18.2	136
45	Deisendorf / FN Kirchgasse Ost / Kichgasse	47°46'6.23	9°13'8.77	a	2007	2134	2	14.2	10.5	15.6	118.8	18.2	136
48	Deisendorf / FN Kirchgasse West	47°46'8.48	9°13'5.13	a	2007	2230	1	14.2	10.5	15.6	118.8	18.2	136
49	Weildorf / FN Schwarzer Graben Süd	47°47'3.86	9°17'9.43	a	2007	3919	1	14.2	10.5	15.6	118.8	18.2	136
52	Frickingen / FN Riedstraße	47°48'30.17	9°16'24.23	c	2007	5576	1	14.2	10.5	15.6	118.8	18.2	136
55	Frickingen / FN Lindenstraße	47°48'37.29	9°16'28.45	c	2007	5812	0	14.2	10.5	15.6	118.8	18.2	136
56	Frickingen / FN Bahnhofstraße / Hauptstraße	47°48'39.56	9°16'16.34	a	2007	5791	0	14.2	10.5	15.6	118.8	18.2	136
57	Frickingen / FN Schule	47°48'40.81	9°16'14.14	a	2007	5812	0	14.2	10.5	15.6	118.8	18.2	136
58	Frickingen / FN Ahornweg E-Mast	47°48'42.36	9°16'25.25	c	2007	5934	0	14.2	10.5	15.6	118.8	18.2	136
1	Daisendorf / FN Pfahlhorst	47°42'40.41	9°16'36.54	a	2008	6080	3	8.5	116.3	16.4	17.1	18.6	45.5
3	Mühlhofen / FN Schornstein	47°44'16.69	9°15'35.52	b	2008	2847	4	8.5	116.3	16.4	17.1	18.6	45.5
4	Grasbeueren / FN Gitterhorst / Kranhorst	47°44'24.92	9°17'46.38	a	2008	4470	4	8.5	116.3	16.4	17.1	18.6	45.5
6	Mühlhofen / FN Hauptstraße	47°44'36.13	9°15'46.50	a	2008	2413	3	8.5	116.3	16.4	17.1	18.6	45.5
7	Affenberg-Salem / FN Haus 2 (Süd) / Haus 2	47°45'43.75	9°14'41.88	a	2008	78	0	8.5	116.3	16.4	17.1	18.6	45.5
8	Mimmenhausen / FN Waldhorst	47°45'2.11	9°16'39.49	b	2008	2688	4	8.5	116.3	16.4	17.1	18.6	45.5
9	Mimmenhausen / FN E-Mast	47°45'26.68	9°17'11.89	c	2008	3096	4	8.5	116.3	16.4	17.1	18.6	45.5
13	Altheim / FN Döbelestraße	47°49'30.13	9°15'4.22	a	2008	7042	3	8.5	116.3	16.4	17.1	18.6	45.5
14	Affenberg-Salem / FN Pfahl grün	47°45'41.74	9°14'46.34	a	2008	34	5	8.5	116.3	16.4	17.1	18.6	45.5
17	Affenberg-Salem / FN Voliere Wegseite	47°45'42.01	9°14'47.62	a	2008	55	0	8.5	116.3	16.4	17.1	18.6	45.5
18	Affenberg-Salem / FN Pfahl braun	47°45'42.03	9°14'46.38	a	2008	31	2	8.5	116.3	16.4	17.1	18.6	45.5
19	Affenberg-Salem / FN Weghorst (P2)	47°45'42.07	9°14'38.87	a	2008	128	5	8.5	116.3	16.4	17.1	18.6	45.5
21	Affenberg-Salem / FN Kioskhorst	47°45'42.36	9°14'43.57	a	2008	30	3	8.5	116.3	16.4	17.1	18.6	45.5
22	Affenberg-Salem / FN Birnbaumhorst 2 (P2)	47°45'42.53	9°14'37.98	a	2008	147	0	8.5	116.3	16.4	17.1	18.6	45.5
23	Affenberg-Salem / Haus 1 (Süd)	47°45'43.14	9°14'43.54	a	2008	38	3	8.5	116.3	16.4	17.1	18.6	45.5
24	Affenberg-Salem / FN Haus 1 (Mitte)	47°45'43.46	9°14'43.79	a	2008	42	2	8.5	116.3	16.4	17.1	18.6	45.5
25	Affenberg-Salem / FN Birnbaumhorst 1 (P2)	47°45'43.67	9°14'37.56	a	2008	160	1	8.5	116.3	16.4	17.1	18.6	45.5
26	Affenberg-Salem / FN Haus 1 (Nord)	47°45'43.75	9°14'44.03	b	2008	46	2	8.5	116.3	16.4	17.1	18.6	45.5
27	Affenberg-Salem / FN Haus 2 (Nord)	47°45'44.04	9°14'42.12	a	2008	79	1	8.5	116.3	16.4	17.1	18.6	45.5
29	Affenberg-Salem / FN Dr. Angst-Horst	47°45'44.54	9°14'44.02	a	2008	69	4	8.5	116.3	16.4	17.1	18.6	45.5
30	Affenberg-Salem / FN Haus 2 (West)	47°45'44.58	9°14'42.25	a	2008	89	4	8.5	116.3	16.4	17.1	18.6	45.5
31	Affenberg-Salem / FN Florianhorst	47°45'44.86	9°14'43.11	a	2008	86	3	8.5	116.3	16.4	17.1	18.6	45.5
32	Affenberg-Salem / FN Feldscheune (Süd)	47°45'45.10	9°14'41.17	a	2008	116	3	8.5	116.3	16.4	17.1	18.6	45.5
33	Affenberg-Salem / FN Feldscheune (Nord)	47°45'45.47	9°14'41.47	a	2008	120	2	8.5	116.3	16.4	17.1	18.6	45.5
34	Affenberg-Salem / FN Trafohorst	47°45'46.33	9°14'41.51	a	2008	142	0	8.5	116.3	16.4	17.1	18.6	45.5
37	Deisendorf / FN Katharinenhof	47°46'1.57	9°13'35.33	c	2008	1567	4	8.5	116.3	16.4	17.1	18.6	45.5
39	Tüfingen / FN Haus Löhle	47°46'19.15	9°14'20.21	a	2008	1247	4	8.5	116.3	16.4	17.1	18.6	45.5
41	Deisendorf / FN E-Mast	47°46'2.00	9°13'18.00	c	2008	1910	4	8.5	116.3	16.4	17.1	18.6	45.5
43	Tüfingen / FN E-Holzmast 380 V / Hauptstraße	47°46'29.92	9°14'27.80	c	2008	1510	4	8.5	116.3	16.4	17.1	18.6	45.5
44	Affenberg-Salem / FN Obstbaum/Cam-Color/Videohorst	47°45'41.74	9°14'44.81	a	2008	21	3	8.5	116.3	16.4	17.1	18.6	45.5
45	Deisendorf / FN Kirchgasse Ost / Kichgasse	47°46'6.23	9°13'8.77	a	2008	2134	4	8.5	116.3	16.4	17.1	18.6	45.5
48	Deisendorf / FN Kirchgasse West	47°46'8.48	9°13'5.13	a	2008	2230	4	8.5	116.3	16.4	17.1	18.6	45.5
49	Weildorf / FN Schwarzer Graben Süd	47°47'3.86	9°17'9.43	a	2008	3919	1	8.5	116.3	16.4	17.1	18.6	45.5
52	Frickingen / FN Riedstraße	47°48'30.17	9°16'24.23	c	2008	5576	3	8.5	116.3	16.4	17.1	18.6	45.5
53	Frickingen / FN Bahnhof	47°48'36.24	9°16'22.32	a	2008	5737	1	8.5	116.3	16.4	17.1	18.6	45.5
55	Frickingen / FN Lindenstraße	47°48'37.29	9°16'28.45	c	2008	5812	1	8.5	116.3	16.4	17.1	18.6	45.5
56	Frickingen / FN Bahnhofstraße / Hauptstraße	47°48'39.56	9°16'16.34	a	2008	5791	3	8.5	116.3	16.4	17.1	18.6	45.5
57	Frickingen / FN Schule	47°48'40.81	9°16'14.14	a	2008	5812	2	8.5	116.3	16.4	17.1	18.6	45.5
58	Frickingen / FN Ahornweg E-Mast	47°48'42.36	9°16'25.25	c	2008	5934	3	8.5	116.3	16.4	17.1	18.6	45.5
1	Daisendorf / FN Pfahlhorst	47°42'40.41	9°16'36.54	a	2009	6080	2	12.5	12.8	15.8	126.3	17.1	96.8
2	Baitenhausen / FN Feuerwehrhaus	47°43'3.36	9°17'49.01	a	2009	6229	3	12.5	12.8	15.8	126.3	17.1	96.8
3	Mühlhofen / FN Schornstein	47°44'16.69	9°15'35.52	b	2009	2847	0	12.5	12.8	15.8	126.3	17.1	96.8
4	Grasbeueren / FN Gitterhorst / Kranhorst	47°44'24.92	9°17'46.38	a	2009	4470	4	12.5	12.8	15.8	126.3	17.1	96.8
6	Mühlhofen / FN Hauptstraße	47°44'36.13	9°15'46.50	a	2009	2413	5	12.5	12.8	15.8	126.3	17.1	96.8
7	Affenberg-Salem / FN Haus 2 (Süd) / Haus 2	47°45'43.75	9°14'41.88	a	2009	78	3	12.5	12.8	15.8	126.3	17.1	96.8
8	Mimmenhausen / FN Waldhorst	47°45'2.11	9°16'39.49	b	2009	2688	0	12.5	12.8	15.8	126.3	17.1	96.8
9	Mimmenhausen / FN E-Mast	47°45'26.68	9°17'11.89	c	2009	3096	3	12.5	12.8	15.8	126.3	17.1	96.8
13	Altheim / FN Döbelestraße	47°49'30.13	9°15'4.22	a	2009	7042	1	12.5	12.8	15.8	126.3	17.1	96.8
14	Affenberg-Salem / FN Pfahl grün	47°45'41.74	9°14'46.34	a	2009	34	1	12.5	12.8	15.8	126.3	17.1	96.8
17	Affenberg-Salem / FN Voliere Wegseite	47°45'42.01	9°14'47.62	a	2009	55	4	12.5	12.8	15.8	126.3	17.1	96.8
18	Affenberg-Salem / FN Pfahl braun	47°45'42.03	9°14'46.38	a	2009	31	4	12.5	12.8	15.8	126.3	17.1	96.8
19	Affenberg-Salem / FN Weghorst (P2)	47°45'42.07	9°14'38.87	a	2009	128	0	12.5	12.8	15.8	126.3	17.1	96.8
21	Affenberg-Salem / FN Kioskhorst	47°45'42.36	9°14'43.57	a	2009	30	0	12.5	12.8	15.8	126.3	17.1	96.8
22	Affenberg-Salem / FN Birnbaumhorst 2 (P2)	47°45'42.53	9°14'37.98	a	2009	147	0	12.5	12.8	15.8	126.3	17.1	96.8
23	Affenberg-Salem / Haus 1 (Süd)	47°45'43.14	9°14'43.54	a	2009	38	3	12.5	12.8	15.8	126.3	17.1	96.8
24	Affenberg-Salem / FN Haus 1 (Mitte)	47°45'43.46	9°14'43.79	a	2009	42	3	12.5	12.8	15.8	126.3	17.1	96.8
25	Affenberg-Salem / FN Birnbaumhorst 1 (P2)	47°45'43.67	9°14'37.56	a	2009	160	0	12.5	12.8	15.8	126.3	17.1	96.8
26	Affenberg-Salem / FN Haus 1 (Nord)	47°45'43.75	9°14'44.03	b	2009	46	3	12.5	12.8	15.8	126.3	17.1	96.8
27	Affenberg-Salem / FN Haus 2 (Nord)	47°45'44.04	9°14'42.12	a	2009	79	0	12.5	12.8	15.8	126.3	17.1	96.8
29	Affenberg-Salem / FN Dr. Angst-Horst	47°45'44.54	9°14'44.02	a	2009	69	4	12.5	12.8	15.8	126.3	17.1	96.8
30	Affenberg-Salem / FN Haus 2 (West)	47°45'44.58	9°14'42.25	a	2009	89	4	12.5	12.8	15.8	126.3	17.1	96.8
31	Affenberg-Salem / FN Florianhorst	47°45'44.86	9°14'43.11	a	2009	86	5	12.5	12.8	15.8	126.3	17.1	96.8
32	Affenberg-Salem / FN Feldscheune (Süd)	47°45'45.10	9°14'41.17	a	2009	116	2	12.5	12.8	15.8	126.3	17.1	96.8
33	Affenberg-Salem / FN Feldscheune (Nord)	47°45'45.47	9°14'41.47	a	2009	120	4	12.5	12.8	15.8	126.3	17.1	96.8
34	Affenberg-Salem / FN Trafohorst	47°45'46.33	9°14'41.51	a	2009	142	2	12.5	12.8	15.8	126.3	17.1	96.8
37	Deisendorf / FN Katharinenhof	47°46'1.57	9°13'35.33	c	2009	1567	1	12.5	12.8	15.8	126.3	17.1	96.8
38	Deisendorf / FN Schule	47°46'11.51	9°12'52.83	a	2009	2502	2	12.5	12.8	15.8	126.3	17.1	96.8
39	Tüfingen / FN Haus Löhle	47°46'19.15	9°14'20.21	a	2009	1247	4	12.5	12.8	15.8	126.3	17.1	96.8
41	Deisendorf / FN E-Mast	47°46'2.00	9°13'18.00	c	2009	1910	3	12.5	12.8	15.8	126.3	17.1	96.8
43	Tüfingen / FN E-Holzmast 380 V / Hauptstraße	47°46'29.92	9°14'27.80	c	2009	1510	3	12.5	12.8	15.8	126.3	17.1	96.8
44	Affenberg-Salem / FN Obstbaum/Cam-Color/Videohorst	47°45'41.74	9°14'44.81	a	2009	21	4	12.5	12.8	15.8	126.3	17.1	96.8
45	Deisendorf / FN Kirchgasse Ost / Kichgasse	47°46'6.23	9°13'8.77	a	2009	2134	3	12.5	12.8	15.8	126.3	17.1	96.8
48	Deisendorf / FN Kirchgasse West	47°46'8.48	9°13'5.13	a	2009	2230	5	12.5	12.8	15.8	126.3	17.1	96.8
49	Weildorf / FN Schwarzer Graben Süd	47°47'3.86	9°17'9.43	a	2009	3919	2	12.5	12.8	15.8	126.3	17.1	96.8
52	Frickingen / FN Riedstraße	47°48'30.17	9°16'24.23	c	2009	5576	0	12.5	12.8	15.8	126.3	17.1	96.8
53	Frickingen / FN Bahnhof	47°48'36.24	9°16'22.32	a	2009	5737	0	12.5	12.8	15.8	126.3	17.1	96.8
54	Ernatsreute / FN Hutbühlstraße	47°48'36.80	9°13'1.00	a	2009	5803	1	12.5	12.8	15.8	126.3	17.1	96.8
55	Frickingen / FN Lindenstraße	47°48'37.29	9°16'28.45	c	2009	5812	2	12.5	12.8	15.8	126.3	17.1	96.8
56	Frickingen / FN Bahnhofstraße / Hauptstraße	47°48'39.56	9°16'16.34	a	2009	5791	1	12.5	12.8	15.8	126.3	17.1	96.8
57	Frickingen / FN Schule	47°48'40.81	9°16'14.14	a	2009	5812	4	12.5	12.8	15.8	126.3	17.1	96.8
58	Frickingen / FN Ahornweg E-Mast	47°48'42.36	9°16'25.25	c	2009	5934	4	12.5	12.8	15.8	126.3	17.1	96.8
1	Daisendorf / FN Pfahlhorst	47°42'40.41	9°16'36.54	a	2010	6080	1	10.3	25.8	12.3	101.9	17.7	119.7
3	Mühlhofen / FN Schornstein	47°44'16.69	9°15'35.52	b	2010	2847	2	10.3	25.8	12.3	101.9	17.7	119.7
4	Grasbeueren / FN Gitterhorst / Kranhorst	47°44'24.92	9°17'46.38	a	2010	4470	4	10.3	25.8	12.3	101.9	17.7	119.7
6	Mühlhofen / FN Hauptstraße	47°44'36.13	9°15'46.50	a	2010	2413	4	10.3	25.8	12.3	101.9	17.7	119.7
7	Affenberg-Salem / FN Haus 2 (Süd) / Haus 2	47°45'43.75	9°14'41.88	a	2010	78	2	10.3	25.8	12.3	101.9	17.7	119.7
8	Mimmenhausen / FN Waldhorst	47°45'2.11	9°16'39.49	b	2010	2688	2	10.3	25.8	12.3	101.9	17.7	119.7
9	Mimmenhausen / FN E-Mast	47°45'26.68	9°17'11.89	c	2010	3096	4	10.3	25.8	12.3	101.9	17.7	119.7
10	Affenberg-Salem / FN Kirschbaumhorst	47°45'34.70	9°14'50.43	b	2010	263	1	10.3	25.8	12.3	101.9	17.7	119.7
14	Affenberg-Salem / FN Pfahl grün	47°45'41.74	9°14'46.34	a	2010	34	3	10.3	25.8	12.3	101.9	17.7	119.7
17	Affenberg-Salem / FN Voliere Wegseite	47°45'42.01	9°14'47.62	a	2010	55	3	10.3	25.8	12.3	101.9	17.7	119.7
18	Affenberg-Salem / FN Pfahl braun	47°45'42.03	9°14'46.38	a	2010	31	3	10.3	25.8	12.3	101.9	17.7	119.7
19	Affenberg-Salem / FN Weghorst (P2)	47°45'42.07	9°14'38.87	a	2010	128	2	10.3	25.8	12.3	101.9	17.7	119.7
21	Affenberg-Salem / FN Kioskhorst	47°45'42.36	9°14'43.57	a	2010	30	0	10.3	25.8	12.3	101.9	17.7	119.7
22	Affenberg-Salem / FN Birnbaumhorst 2 (P2)	47°45'42.53	9°14'37.98	a	2010	147	2	10.3	25.8	12.3	101.9	17.7	119.7
23	Affenberg-Salem / Haus 1 (Süd)	47°45'43.14	9°14'43.54	a	2010	38	2	10.3	25.8	12.3	101.9	17.7	119.7
24	Affenberg-Salem / FN Haus 1 (Mitte)	47°45'43.46	9°14'43.79	a	2010	42	0	10.3	25.8	12.3	101.9	17.7	119.7
25	Affenberg-Salem / FN Birnbaumhorst 1 (P2)	47°45'43.67	9°14'37.56	a	2010	160	0	10.3	25.8	12.3	101.9	17.7	119.7
26	Affenberg-Salem / FN Haus 1 (Nord)	47°45'43.75	9°14'44.03	b	2010	46	2	10.3	25.8	12.3	101.9	17.7	119.7
27	Affenberg-Salem / FN Haus 2 (Nord)	47°45'44.04	9°14'42.12	a	2010	79	3	10.3	25.8	12.3	101.9	17.7	119.7
28	Affenberg-Salem / FN Fallenschopf	47°45'44.39	9°14'42.77	a	2010	77	0	10.3	25.8	12.3	101.9	17.7	119.7
29	Affenberg-Salem / FN Dr. Angst-Horst	47°45'44.54	9°14'44.02	a	2010	69	2	10.3	25.8	12.3	101.9	17.7	119.7
30	Affenberg-Salem / FN Haus 2 (West)	47°45'44.58	9°14'42.25	a	2010	89	2	10.3	25.8	12.3	101.9	17.7	119.7
31	Affenberg-Salem / FN Florianhorst	47°45'44.86	9°14'43.11	a	2010	86	0	10.3	25.8	12.3	101.9	17.7	119.7
32	Affenberg-Salem / FN Feldscheune (Süd)	47°45'45.10	9°14'41.17	a	2010	116	3	10.3	25.8	12.3	101.9	17.7	119.7
33	Affenberg-Salem / FN Feldscheune (Nord)	47°45'45.47	9°14'41.47	a	2010	120	4	10.3	25.8	12.3	101.9	17.7	119.7
34	Affenberg-Salem / FN Trafohorst	47°45'46.33	9°14'41.51	a	2010	142	0	10.3	25.8	12.3	101.9	17.7	119.7
36	Deisendorf /FN Birnauergässle	47°45'57.35	9°13'6.90	c	2010	2094	0	10.3	25.8	12.3	101.9	17.7	119.7
37	Deisendorf / FN Katharinenhof	47°46'1.57	9°13'35.33	c	2010	1567	0	10.3	25.8	12.3	101.9	17.7	119.7
38	Deisendorf / FN Schule	47°46'11.51	9°12'52.83	a	2010	2502	1	10.3	25.8	12.3	101.9	17.7	119.7
39	Tüfingen / FN Haus Löhle	47°46'19.15	9°14'20.21	a	2010	1247	4	10.3	25.8	12.3	101.9	17.7	119.7
41	Deisendorf / FN E-Mast	47°46'2.00	9°13'18.00	c	2010	1910	3	10.3	25.8	12.3	101.9	17.7	119.7
43	Tüfingen / FN E-Holzmast 380 V / Hauptstraße	47°46'29.92	9°14'27.80	c	2010	1510	3	10.3	25.8	12.3	101.9	17.7	119.7
44	Affenberg-Salem / FN Obstbaum/Cam-Color/Videohorst	47°45'41.74	9°14'44.81	a	2010	21	2	10.3	25.8	12.3	101.9	17.7	119.7
45	Deisendorf / FN Kirchgasse Ost / Kichgasse	47°46'6.23	9°13'8.77	a	2010	2134	0	10.3	25.8	12.3	101.9	17.7	119.7
47	Deisendorf / FN Kretzer	47°46'8.19	9°13'9.47	a	2010	2142	0	10.3	25.8	12.3	101.9	17.7	119.7
48	Deisendorf / FN Kirchgasse West	47°46'8.48	9°13'5.13	a	2010	2230	5	10.3	25.8	12.3	101.9	17.7	119.7
49	Weildorf / FN Schwarzer Graben Süd	47°47'3.86	9°17'9.43	a	2010	3919	3	10.3	25.8	12.3	101.9	17.7	119.7
50	Baufnang / FN Hauptstraße	47°47'39.91	9°14'35.47	c	2010	3633	0	10.3	25.8	12.3	101.9	17.7	119.7
52	Frickingen / FN Riedstraße	47°48'30.17	9°16'24.23	c	2010	5576	1	10.3	25.8	12.3	101.9	17.7	119.7
54	Ernatsreute / FN Hutbühlstraße	47°48'36.80	9°13'1.00	c	2010	5803	2	10.3	25.8	12.3	101.9	17.7	119.7
55	Frickingen / FN Lindenstraße	47°48'37.29	9°16'28.45	c	2010	5812	2	10.3	25.8	12.3	101.9	17.7	119.7
56	Frickingen / FN Bahnhofstraße / Hauptstraße	47°48'39.56	9°16'16.34	a	2010	5791	3	10.3	25.8	12.3	101.9	17.7	119.7
57	Frickingen / FN Schule	47°48'40.81	9°16'14.14	a	2010	5812	2	10.3	25.8	12.3	101.9	17.7	119.7
58	Frickingen / FN Ahornweg E-Mast	47°48'42.36	9°16'25.25	c	2010	5934	3	10.3	25.8	12.3	101.9	17.7	119.7
1	Daisendorf / FN Pfahlhorst	47°42'40.41	9°16'36.54	a	2011	6080	3	13	25.5	15.8	73.5	17.7	83.3
2	Baitenhausen / FN Feuerwehrhaus	47°43'3.36	9°17'49.01	a	2011	6229	2	13	25.5	15.8	73.5	17.7	83.3
3	Mühlhofen / FN Schornstein	47°44'16.69	9°15'35.52	b	2011	2847	2	13	25.5	15.8	73.5	17.7	83.3
4	Grasbeueren / FN Gitterhorst / Kranhorst	47°44'24.92	9°17'46.38	a	2011	4470	3	13	25.5	15.8	73.5	17.7	83.3
6	Mühlhofen / FN Hauptstraße	47°44'36.13	9°15'46.50	a	2011	2413	4	13	25.5	15.8	73.5	17.7	83.3
7	Affenberg-Salem / FN Haus 2 (Süd) / Haus 2	47°45'43.75	9°14'41.88	a	2011	78	4	13	25.5	15.8	73.5	17.7	83.3
8	Mimmenhausen / FN Waldhorst	47°45'2.11	9°16'39.49	b	2011	2688	3	13	25.5	15.8	73.5	17.7	83.3
9	Mimmenhausen / FN E-Mast	47°45'26.68	9°17'11.89	c	2011	3096	4	13	25.5	15.8	73.5	17.7	83.3
10	Affenberg-Salem / FN Kirschbaumhorst	47°45'34.70	9°14'50.43	b	2011	263	1	13	25.5	15.8	73.5	17.7	83.3
13	Altheim / FN Döbelestraße	47°49'30.13	9°15'4.22	a	2011	7042	2	13	25.5	15.8	73.5	17.7	83.3
14	Affenberg-Salem / FN Pfahl grün	47°45'41.74	9°14'46.34	a	2011	34	1	13	25.5	15.8	73.5	17.7	83.3
17	Affenberg-Salem / FN Voliere Wegseite	47°45'42.01	9°14'47.62	a	2011	55	4	13	25.5	15.8	73.5	17.7	83.3
18	Affenberg-Salem / FN Pfahl braun	47°45'42.03	9°14'46.38	a	2011	31	2	13	25.5	15.8	73.5	17.7	83.3
19	Affenberg-Salem / FN Weghorst (P2)	47°45'42.07	9°14'38.87	a	2011	128	4	13	25.5	15.8	73.5	17.7	83.3
21	Affenberg-Salem / FN Kioskhorst	47°45'42.36	9°14'43.57	a	2011	30	3	13	25.5	15.8	73.5	17.7	83.3
22	Affenberg-Salem / FN Birnbaumhorst 2 (P2)	47°45'42.53	9°14'37.98	a	2011	147	3	13	25.5	15.8	73.5	17.7	83.3
23	Affenberg-Salem / Haus 1 (Süd)	47°45'43.14	9°14'43.54	a	2011	38	4	13	25.5	15.8	73.5	17.7	83.3
24	Affenberg-Salem / FN Haus 1 (Mitte)	47°45'43.46	9°14'43.79	a	2011	42	4	13	25.5	15.8	73.5	17.7	83.3
25	Affenberg-Salem / FN Birnbaumhorst 1 (P2)	47°45'43.67	9°14'37.56	a	2011	160	3	13	25.5	15.8	73.5	17.7	83.3
26	Affenberg-Salem / FN Haus 1 (Nord)	47°45'43.75	9°14'44.03	b	2011	46	4	13	25.5	15.8	73.5	17.7	83.3
27	Affenberg-Salem / FN Haus 2 (Nord)	47°45'44.04	9°14'42.12	a	2011	79	3	13	25.5	15.8	73.5	17.7	83.3
28	Affenberg-Salem / FN Fallenschopf	47°45'44.39	9°14'42.77	a	2011	77	3	13	25.5	15.8	73.5	17.7	83.3
29	Affenberg-Salem / FN Dr. Angst-Horst	47°45'44.54	9°14'44.02	a	2011	69	4	13	25.5	15.8	73.5	17.7	83.3
30	Affenberg-Salem / FN Haus 2 (West)	47°45'44.58	9°14'42.25	a	2011	89	3	13	25.5	15.8	73.5	17.7	83.3
31	Affenberg-Salem / FN Florianhorst	47°45'44.86	9°14'43.11	a	2011	86	4	13	25.5	15.8	73.5	17.7	83.3
32	Affenberg-Salem / FN Feldscheune (Süd)	47°45'45.10	9°14'41.17	a	2011	116	4	13	25.5	15.8	73.5	17.7	83.3
33	Affenberg-Salem / FN Feldscheune (Nord)	47°45'45.47	9°14'41.47	a	2011	120	4	13	25.5	15.8	73.5	17.7	83.3
34	Affenberg-Salem / FN Trafohorst	47°45'46.33	9°14'41.51	a	2011	142	2	13	25.5	15.8	73.5	17.7	83.3
36	Deisendorf /FN Birnauergässle	47°45'57.35	9°13'6.90	c	2011	2094	3	13	25.5	15.8	73.5	17.7	83.3
37	Deisendorf / FN Katharinenhof	47°46'1.57	9°13'35.33	c	2011	1567	2	13	25.5	15.8	73.5	17.7	83.3
38	Deisendorf / FN Schule	47°46'11.51	9°12'52.83	a	2011	2502	2	13	25.5	15.8	73.5	17.7	83.3
39	Tüfingen / FN Haus Löhle	47°46'19.15	9°14'20.21	a	2011	1247	3	13	25.5	15.8	73.5	17.7	83.3
41	Deisendorf / FN E-Mast	47°46'2.00	9°13'18.00	c	2011	1910	3	13	25.5	15.8	73.5	17.7	83.3
43	Tüfingen / FN E-Holzmast 380 V / Hauptstraße	47°46'29.92	9°14'27.80	c	2011	1510	3	13	25.5	15.8	73.5	17.7	83.3
44	Affenberg-Salem / FN Obstbaum/Cam-Color/Videohorst	47°45'41.74	9°14'44.81	a	2011	21	4	13	25.5	15.8	73.5	17.7	83.3
48	Deisendorf / FN Kirchgasse West	47°46'8.48	9°13'5.13	a	2011	2230	4	13	25.5	15.8	73.5	17.7	83.3
49	Weildorf / FN Schwarzer Graben Süd	47°47'3.86	9°17'9.43	a	2011	3919	3	13	25.5	15.8	73.5	17.7	83.3
50	Baufnang / FN Hauptstraße	47°47'39.91	9°14'35.47	c	2011	3633	3	13	25.5	15.8	73.5	17.7	83.3
52	Frickingen / FN Riedstraße	47°48'30.17	9°16'24.23	c	2011	5576	4	13	25.5	15.8	73.5	17.7	83.3
53	Frickingen / FN Bahnhof	47°48'36.25	9°16'22.33	b	2011	5737	0	13	25.5	15.8	73.5	17.7	83.3
54	Ernatsreute / FN Hutbühlstraße	47°48'36.80	9°13'1.00	c	2011	5803	3	13	25.5	15.8	73.5	17.7	83.3
55	Frickingen / FN Lindenstraße	47°48'37.29	9°16'28.45	c	2011	5812	3	13	25.5	15.8	73.5	17.7	83.3
56	Frickingen / FN Bahnhofstraße / Hauptstraße	47°48'39.56	9°16'16.34	a	2011	5791	3	13	25.5	15.8	73.5	17.7	83.3
57	Frickingen / FN Schule	47°48'40.81	9°16'14.14	a	2011	5812	3	13	25.5	15.8	73.5	17.7	83.3
58	Frickingen / FN Ahornweg E-Mast	47°48'42.36	9°16'25.25	c	2011	5934	4	13	25.5	15.8	73.5	17.7	83.3
60	Frickingen / FN Kirche	47°48'50.82	9°16'17.83	c	2011	6129	3	13	25.5	15.8	73.5	17.7	83.3
61	Frickingen / FN Weingarten	47°48'43.21	9°16'34.53	c	2011	6029	0	13	25.5	15.8	73.5	17.7	83.3
62	Deisendorf / FN 110 000 Volt	47°46'22.63	9°13'3.25	c	2011	2459	2	13	25.5	15.8	73.5	17.7	83.3
63	Affenberg Salem / FN Dachrinne am Inforaum	47°45'43.51	9°14'42.05	b	2011	71	0	13	25.5	15.8	73.5	17.7	83.3
64	Buggensegel / FN Pfahlhorst Gulde	47°44'50.91	9°17'59.72	a	2011	4355	2	13	25.5	15.8	73.5	17.7	83.3
1	Daisendorf / FN Pfahlhorst	47°42'40.41	9°16'36.54	a	2012	6080	3	8.8	36.5	14.2	65.3	17.3	153.4
2	Baitenhausen / FN Feuerwehrhaus	47°43'3.36	9°17'49.01	a	2012	6229	4	8.8	36.5	14.2	65.3	17.3	153.4
3	Mühlhofen / FN Schornstein	47°44'16.69	9°15'35.52	b	2012	2847	4	8.8	36.5	14.2	65.3	17.3	153.4
4	Grasbeueren / FN Gitterhorst / Kranhorst	47°44'24.92	9°17'46.38	a	2012	4470	3	8.8	36.5	14.2	65.3	17.3	153.4
6	Mühlhofen / FN Hauptstraße	47°44'36.13	9°15'46.50	a	2012	2413	5	8.8	36.5	14.2	65.3	17.3	153.4
7	Affenberg-Salem / FN Haus 2 (Süd) / Haus 2	47°45'43.75	9°14'41.88	a	2012	78	4	8.8	36.5	14.2	65.3	17.3	153.4
8	Mimmenhausen / FN Waldhorst	47°45'2.11	9°16'39.49	b	2012	2688	3	8.8	36.5	14.2	65.3	17.3	153.4
9	Mimmenhausen / FN E-Mast	47°45'26.68	9°17'11.89	c	2012	3096	4	8.8	36.5	14.2	65.3	17.3	153.4
13	Altheim / FN Döbelestraße	47°49'30.13	9°15'4.22	a	2012	7042	0	8.8	36.5	14.2	65.3	17.3	153.4
14	Affenberg-Salem / FN Pfahl grün	47°45'41.74	9°14'46.34	a	2012	34	0	8.8	36.5	14.2	65.3	17.3	153.4
15	Affenberg-Salem / FN Voliere Mitte	47°45'41.82	9°14'47.58	a	2012	56	0	8.8	36.5	14.2	65.3	17.3	153.4
17	Affenberg-Salem / FN Voliere Wegseite	47°45'42.01	9°14'47.62	a	2012	55	5	8.8	36.5	14.2	65.3	17.3	153.4
18	Affenberg-Salem / FN Pfahl braun	47°45'42.03	9°14'46.38	a	2012	31	4	8.8	36.5	14.2	65.3	17.3	153.4
19	Affenberg-Salem / FN Weghorst (P2)	47°45'42.07	9°14'38.87	a	2012	128	5	8.8	36.5	14.2	65.3	17.3	153.4
21	Affenberg-Salem / FN Kioskhorst	47°45'42.36	9°14'43.57	a	2012	30	2	8.8	36.5	14.2	65.3	17.3	153.4
22	Affenberg-Salem / FN Birnbaumhorst 2 (P2)	47°45'42.53	9°14'37.98	a	2012	147	5	8.8	36.5	14.2	65.3	17.3	153.4
23	Affenberg-Salem / Haus 1 (Süd)	47°45'43.14	9°14'43.54	a	2012	38	4	8.8	36.5	14.2	65.3	17.3	153.4
24	Affenberg-Salem / FN Haus 1 (Mitte)	47°45'43.46	9°14'43.79	a	2012	42	0	8.8	36.5	14.2	65.3	17.3	153.4
25	Affenberg-Salem / FN Birnbaumhorst 1 (P2)	47°45'43.67	9°14'37.56	a	2012	160	0	8.8	36.5	14.2	65.3	17.3	153.4
26	Affenberg-Salem / FN Haus 1 Nord	47°45'43.75	9°14'44.03	b	2012	46	3	8.8	36.5	14.2	65.3	17.3	153.4
27	Affenberg-Salem / FN Haus 2 (Nord)	47°45'44.04	9°14'42.12	a	2012	79	3	8.8	36.5	14.2	65.3	17.3	153.4
28	Affenberg-Salem / FN Fallenschopf	47°45'44.39	9°14'42.77	a	2012	77	2	8.8	36.5	14.2	65.3	17.3	153.4
29	Affenberg-Salem / FN Dr. Angst-Horst	47°45'44.54	9°14'44.02	a	2012	69	4	8.8	36.5	14.2	65.3	17.3	153.4
30	Affenberg-Salem / FN Haus 2 (West)	47°45'44.58	9°14'42.25	a	2012	89	5	8.8	36.5	14.2	65.3	17.3	153.4
31	Affenberg-Salem / FN Florianhorst	47°45'44.86	9°14'43.11	a	2012	86	2	8.8	36.5	14.2	65.3	17.3	153.4
32	Affenberg-Salem / FN Feldscheune (Süd)	47°45'45.10	9°14'41.17	a	2012	116	4	8.8	36.5	14.2	65.3	17.3	153.4
33	Affenberg-Salem / FN Feldscheune (Nord)	47°45'45.47	9°14'41.47	a	2012	120	4	8.8	36.5	14.2	65.3	17.3	153.4
34	Affenberg-Salem / FN Trafohorst	47°45'46.33	9°14'41.51	a	2012	142	4	8.8	36.5	14.2	65.3	17.3	153.4
36	Deisendorf /FN Birnauergässle	47°45'57.35	9°13'6.90	c	2012	2094	4	8.8	36.5	14.2	65.3	17.3	153.4
37	Deisendorf / FN Katharinenhof	47°46'1.57	9°13'35.33	c	2012	1567	4	8.8	36.5	14.2	65.3	17.3	153.4
38	Deisendorf / FN Schule	47°46'11.51	9°12'52.83	a	2012	2502	3	8.8	36.5	14.2	65.3	17.3	153.4
39	Tüfingen / FN Haus Löhle	47°46'19.15	9°14'20.21	a	2012	1247	3	8.8	36.5	14.2	65.3	17.3	153.4
41	Deisendorf / FN E-Mast	47°46'2.00	9°13'18.00	c	2012	1910	4	8.8	36.5	14.2	65.3	17.3	153.4
43	Tüfingen / FN E-Holzmast 380 V / Hauptstraße	47°46'29.92	9°14'27.80	c	2012	1510	2	8.8	36.5	14.2	65.3	17.3	153.4
44	Affenberg-Salem / FN Obstbaum/Cam-Color/Videohorst	47°45'41.74	9°14'44.81	a	2012	21	4	8.8	36.5	14.2	65.3	17.3	153.4
48	Deisendorf / FN Kirchgasse West	47°46'8.48	9°13'5.13	a	2012	2230	4	8.8	36.5	14.2	65.3	17.3	153.4
49	Weildorf / FN Schwarzer Graben Süd	47°47'3.86	9°17'9.43	a	2012	3919	3	8.8	36.5	14.2	65.3	17.3	153.4
50	Baufnang / FN Hauptstraße	47°47'39.91	9°14'35.47	c	2012	3633	0	8.8	36.5	14.2	65.3	17.3	153.4
52	Frickingen / FN Riedstraße	47°48'30.17	9°16'24.23	c	2012	5576	0	8.8	36.5	14.2	65.3	17.3	153.4
53	Frickingen / FN Bahnhof	47°48'36.25	9°16'22.33	b	2012	5737	0	8.8	36.5	14.2	65.3	17.3	153.4
54	Ernatsreute / FN Hutbühlstraße	47°48'36.80	9°13'1.00	c	2012	5803	1	8.8	36.5	14.2	65.3	17.3	153.4
55	Frickingen / FN Lindenstraße	47°48'37.29	9°16'28.45	c	2012	5812	2	8.8	36.5	14.2	65.3	17.3	153.4
56	Frickingen / FN Bahnhofstraße / Hauptstraße	47°48'39.56	9°16'16.34	a	2012	5791	4	8.8	36.5	14.2	65.3	17.3	153.4
57	Frickingen / FN Schule	47°48'40.81	9°16'14.14	a	2012	5812	3	8.8	36.5	14.2	65.3	17.3	153.4
58	Frickingen / FN Ahornweg E-Mast	47°48'42.36	9°16'25.25	c	2012	5934	3	8.8	36.5	14.2	65.3	17.3	153.4
60	Frickingen / FN Kirche	47°48'50.82	9°16'17.83	c	2012	6129	1	8.8	36.5	14.2	65.3	17.3	153.4
62	Deisendorf / FN 110 000 Volt	47°46'22.63	9°13'3.25	c	2012	2459	3	8.8	36.5	14.2	65.3	17.3	153.4
63	Affenberg Salem / FN Dachrinne am Inforaum	47°45'43.51	9°14'42.05	b	2012	71	4	8.8	36.5	14.2	65.3	17.3	153.4
65	Affenberg-Salem / FN Kirschbaumhorst 2	47°45'34.70	9°14'50.43	b	2012	263	1	8.8	36.5	14.2	65.3	17.3	153.4
66	Affenberg-Salem / FN Ecke Spielplatz	47°45'43.63	9°14'41.50	b	2012	83	3	8.8	36.5	14.2	65.3	17.3	153.4
67	Affenberg-Salem / FN Fallenschopf 2	47°45'44.37	9°14'42.83	b	2012	76	2	8.8	36.5	14.2	65.3	17.3	153.4
68	Affenberg-Salem / FN Schuppen	47°45'44.97	9°14'42.91	a	2012	91	3	8.8	36.5	14.2	65.3	17.3	153.4
69	Bambergen / FN Dorfgemeinschaftshaus	47°47'37.94	9°12'0.84	b	2012	4939	1	8.8	36.5	14.2	65.3	17.3	153.4
70	Deisendorf / FN Ralzhof	47°45'51.10	9°13'28.20	a	2012	1621	3	8.8	36.5	14.2	65.3	17.3	153.4
71	Frickingen / FN Bäckerei Seidel	47°48'41.22	9°16'17.49	b	2012	5846	1	8.8	36.5	14.2	65.3	17.3	153.4
72	Frickingen / FN Bahnhofstr. 1a	47°48'36.93	9°16'27.15	b	2012	5792	0	8.8	36.5	14.2	65.3	17.3	153.4
73	Tüfingen / FN Ortsschild Scheinbuch	47°46'29.40	9°14'16.93	c	2012	1564	2	8.8	36.5	14.2	65.3	17.3	153.4
74	Affenberg-Salem / FN Haus 1 Kamin	47°45'43.43	9°14'43.92	b	2012	39	0	8.8	36.5	14.2	65.3	17.3	153.4
75	Affenberg-Salem / FN Haus 2 West 2	47°45'44.53	9°14'42.42	b	2012	85	0	8.8	36.5	14.2	65.3	17.3	153.4
76	Altheim / FN Saudstr.	47°49'27.69	9°14'59.70	a	2012	6962	0	8.8	36.5	14.2	65.3	17.3	153.4
77	Deisendorf / FN Kirchgasse am Eck	47°46'7.13	9°13'5.11	a	2012	2215	0	8.8	36.5	14.2	65.3	17.3	153.4
78	Frickingen / FN Bahnhofstr. Tuja	47°48'37.94	9°16'25.07	b	2012	5805	0	8.8	36.5	14.2	65.3	17.3	153.4
79	Frickingen / FN Kiefernhorst Kastanienweg	47°48'44.21	9°16'25.80	b	2012	5992	0	8.8	36.5	14.2	65.3	17.3	153.4
80	Owingen / FN Hauptstraße	47°48'39.56	9°10'36.50	c	2012	7527	0	8.8	36.5	14.2	65.3	17.3	153.4
